# Supplementary material for: Sexual risk behaviour in a cohort of HIV-negative and HIV-positive Rwandan women
Source: Epidemiol Infect. 2018 Dec 3;147:e54. doi: 10.1017/S0950268818003023 (PMC6518557; doi:10.1017/S0950268818003023)
Supplement: Supplementary file 1 [file S0950268818003023sup.zip]

Archive with 4 entries (4 files):
- S0950268818003023sup001.docx
- S0950268818003023sup002.docx
- S0950268818003023sup003.jpg
- S0950268818003023sup004.jpg
